# Supplementary material for: Geometric entropy of plant leaves: A measure of morphological complexity
Source: PLoS One. 2024 Jan 2;19(1):e0293596. doi: 10.1371/journal.pone.0293596 (PMC10760904; doi:10.1371/journal.pone.0293596)
Supplement: S1 Data — (ZIP) [file pone.0293596.s001.zip]

Archive with 113 entries (113 files):
- S1_data/Acacia auriculiformis.jpg
- S1_data/Acacia mangium.jpg
- S1_data/Aegle marmelos.jpg
- S1_data/Albizia odoratissima.jpg
- S1_data/Alstonia scholaris.jpg
- S1_data/Anacardium occidentale.jpg
- S1_data/Annona muricata.jpg
- S1_data/Annona reticulata.jpg
- S1_data/Annona squamosa.jpg
- S1_data/Artocarpus heterophyllus.jpg
- S1_data/Artocarpus hirsutus.jpg
- S1_data/Averrhoa bilimbi.jpg
- S1_data/Averrhoa carambola.jpg
- S1_data/Azadirachta indica.jpg
- S1_data/Bauhinia purpurea.jpg
- S1_data/Briedelia retusa.jpg
- S1_data/Caesalpenia sappan.jpg
- S1_data/Caesalpinia coriaria.jpg
- S1_data/Caesalpinia pulcherrima.jpg
- S1_data/Calliandra haematocephala.jpg
- S1_data/Calotropis gigantea.jpg
- S1_data/Carallia brachiata.jpg
- S1_data/Carica pappaya.jpg
- S1_data/Cassia fistula.jpg
- S1_data/Chrysophyllum cainito.jpg
- S1_data/Chrysophyllum oliviforme.jpg
- S1_data/Cinnamomum tamala.jpg
- S1_data/Cinnamomum verum.jpg
- S1_data/Clidemia hirta.jpg
- S1_data/Dendrophthoe falcata.jpg
- S1_data/Durio zibethinus.jpg
- S1_data/Eugenia victoriana.jpg
- S1_data/Ficus benghalensis.jpg
- S1_data/Ficus elastica.jpg
- S1_data/Ficus exasperata.jpg
- S1_data/Ficus hispida.jpg
- S1_data/ficus religosa.jpg
- S1_data/Flacourtia jangomas.jpg
- S1_data/Flacourtia sepiaria.jpg
- S1_data/Garcinia mangostana.jpg
- S1_data/Gliricidia sepium.jpg
- S1_data/Handroanthus impetiginosus.jpg
- S1_data/Hevea brasiliensis.jpg
- S1_data/Hibiscus cannabinus.jpg
- S1_data/Hibiscus rosa-sinensis.jpg
- S1_data/Hibiscus tiliaceus.jpg
- S1_data/Holmskioldia sanguinea.jpg
- S1_data/Hopea parviflora.jpg
- S1_data/Hopea ponga.jpg
- S1_data/Hydnocarpus Pentandra.jpg
- S1_data/Indigofera hirsuta.jpg
- S1_data/Jacaranda mimosifolia.jpg
- S1_data/Justicia adhatoda.jpg
- S1_data/Lagerstroemia speciosa.jpg
- S1_data/Lawsonia inermis.jpg
- S1_data/Macaranga peltata.jpg
- S1_data/Mangifera indica.jpg
- S1_data/Manilkara zapota.jpg
- S1_data/Melia azedarach.jpg
- S1_data/Merremia vitifolia.jpg
- S1_data/Mimusops elengi.jpg
- S1_data/Monoon longifolium.jpg
- S1_data/Moringa oleifera.jpg
- S1_data/Morus alba.jpg
- S1_data/Morus macroura.jpg
- S1_data/Murraya koenigii.jpg
- S1_data/Mussaenda philippica.jpg
- S1_data/Nephelium lappaceum.jpg
- S1_data/Nephelium mutabile.jpg
- S1_data/Nerium oleander.jpg
- S1_data/Nyctanthes arbor-tristis.jpg
- S1_data/phyllanthus acidus.jpg
- S1_data/Phyllanthus emblica.jpg
- S1_data/Pimenta dioica.jpg
- S1_data/Piper longum.jpg
- S1_data/Piper nigrum.jpg
- S1_data/Plumeria alba.jpg
- S1_data/Plumeria rubra.jpg
- S1_data/Pouteria caimito.jpg
- S1_data/Psidium cattleianum.jpg
- S1_data/Psidium guajava.jpg
- S1_data/Pueraria phaseoloides.jpg
- S1_data/README.docx
- S1_data/Rhaphidophora tetrasperma.jpg
- S1_data/Santalum album.jpg
- S1_data/Sauropus androgynus.jpg
- S1_data/Senna occidentalis.jpg
- S1_data/Senna siamea.jpg
- S1_data/Senna surattensis.jpg
- S1_data/Sesbania grandiflora.jpg
- S1_data/Simarouba glauca.jpg
- S1_data/Spondias pinnata.jpg
- S1_data/Sterculia balanghas.jpg
- S1_data/Strychnos nux-vomica.jpg
- S1_data/Synsepalum dulcificum.jpg
- S1_data/Syzygium aqueum.jpg
- S1_data/Syzygium aromaticum.jpg
- S1_data/Syzygium cumini.jpg
- S1_data/Syzygium jambos.jpg
- S1_data/Syzygium malaccense.jpg
- S1_data/Syzygium samarangense.jpg
- S1_data/Tabernaemontana alternifolia.jpg
- S1_data/Tagetes erecta.jpg
- S1_data/Tamarindus indica.jpg
- S1_data/Tecoma stans.jpg
- S1_data/Terminalia arjuna.jpg
- S1_data/Terminalia bellirica.jpg
- S1_data/Thespesia populnea.jpg
- S1_data/Tithonia diversifolia.jpg
- S1_data/Trema tomentosa.jpg
- S1_data/Vateria indica.jpg
- S1_data/Vitex negundo.jpg
- S1_data/Xanthophyllum flavescens.jpg
